# Supplementary material for: HPV-Positive and -Negative Cervical Cancers Are Immunologically Distinct
Source: J Clin Med. 2022 Aug 18;11(16):4825. doi: 10.3390/jcm11164825 (PMC9410291; doi:10.3390/jcm11164825)
Supplement: Supplementary file 1 [file jcm-11-04825-s001.zip › Table S1.xlsx]

## Sheet: Sheet1
	Table S1: Comparison of immune marker scores between cervical cancer and head and neck cancer
	Immune Landscape Feature/Gene	α9 CESC		α7 CESC		HPV- CESC		α9 HNSCC		HPV- HNSCC
		Median	SD	Median	SD	Median	SD	Median	SD	Median	SD
	Lymphocye Infiltration Signature	0.31	0.97	0.12	1.03	-0.62	1.15	1.41	1.09	0.15	0.96
	CD19	9.38	57.04	6.83	47.08	3.81	33.52	48.46	421.81	6.29	85.92
	IL21R	66.69	153.05	66.45	142.93	27.56	232.67	225.77	369.84	81.32	120.51
	CD3D	122.35	335.63	148.48	323.11	51.46	153.33	278.76	346.4	93.53	171.16
	CD3E	281.79	620.38	328.54	460.72	120.98	329.37	655.15	646.72	224.54	337.87
	CD3G	20.35	55.67	20.04	38.15	6.27	44.98	72.47	87.73	23.9	48.62
	CD4	650.58	799.96	599.61	975.34	435.3	876.64	1248.14	1190.03	690.05	873.76
	CD8A	207.16	798.27	244.98	531.92	100.98	942.09	530.86	675.69	127.74	361.43
	FOXP3	63.02	86.95	45.15	65.81	18.06	57.57	223.39	197.14	106.41	143.82
	CD137	14.55	25.98	13.62	43.15	2.86	20.37	63.54	88.63	30.36	41.03
	Th1	-490.99	509.19	-676.48	631.07	-1439.05	643	-421.78	499.55	-250.45	559.94
	Th2	595.27	416.17	647.41	459.49	356.59	329.22	757.67	428.46	333.96	444.66
	IFNG	10.3	54.84	11.39	47.54	2.44	50.28	17.86	49.69	5.77	24.72
	TNF	42.54	118.44	84.3	272.76	18.96	66.91	57.86	104.79	57.5	149.56
	GZMA	200.62	433.02	222.51	691.24	73.68	325.25	259.53	402.07	107.33	323.46
	GZMB	204.3	574.1	262.37	767.09	113.68	1100.45	315.26	591.81	152.51	371.18
	GZMK	62.86	292.27	61.81	162.78	30.28	98.47	152.86	219.63	33.9	129.51
	PRF1	215.97	685.71	249.27	611.41	85.12	388.32	378.02	582.95	198.93	368.21
	PDL1	53.74	236.81	66.06	173.51	10.2	218.7	88.02	449.66	77.94	194.93
	IDO1	937.83	5195.77	577.87	4218.63	279.33	1126.7	1034.35	4290.06	237.89	1872.08
	BIN1	530.77	594.9	811.78	646.68	784.61	760.69	559.77	2463.33	887.65	1789.96
	CD96	118.51	259.18	115.02	179.97	33.47	133.82	235.49	249.49	79.49	127.1
	CTLA4	60.43	107.43	54.77	85.46	23.25	61.67	132.06	126.15	66.35	104.24
	LAG3	149	462.28	171.84	600.49	71.28	320.8	240.06	394.99	102.12	334.93
	PD1	45.88	103.51	53	111.28	29.12	227.94	109.36	151.16	35.58	67.21
	TIGIT	81.96	160.93	79.62	125.67	25.11	93.99	216.64	203.06	83.12	113.93
	TIM3	228.7	296.88	189.92	352.84	122.44	244.69	305.5	311.72	200.39	249.44
	CD39	768.83	317.82	800.63	329.25	950.28	558.52	968.87	398.25	864.54	439.39
	CD73	196.63	965.86	457.73	1183.34	218.84	1001.75	190.12	674.28	875.95	1564.55
	KLRB1	41.39	66.91	37.17	79.22	19.33	38.34	59.76	95.2	16.55	34.3
	KLRC1	16.25	39.92	19.32	76.79	3.37	31.32	17.55	41.12	10.45	26
	SH2D1A	36.46	119.3	38.26	64.48	13.9	72.08	93.25	133.99	26.4	57.59
	KLRD1	25.94	135.78	28.47	85.58	8.75	40.75	41.43	80.71	20.58	46.01
	XCL2	17.84	43.47	15.07	42.23	5.85	41.96	16.55	32.62	7.55	11.68
	NCR1	1.1	5.98	1.34	5.62	0	3.05	3.57	10.11	1.04	3.28
	KIR3DL1	1.05	9.15	1.43	46.04	0.51	6.93	2.12	13.46	0.48	3.47
	SH2D2A	184.36	185.31	188.42	305.96	65.78	136.53	184.65	140.09	199.95	363.25
	SNV Neoantigen	36	100.82	35	82.41	71.5	1554.13	32.5	55.8	48	99.03
	Indel Neoantigen	5	149.41	5	22.42	35.5	688.6	10	57.13	18	142.73
	CTA	2.03	0.78	2.05	1.24	3.01	1.45	2.34	0.72	3.43	1.5
	Nonsilent Mutation Rate	1.73	5.92	1.75	2.7	4.29	15.73	1.55	3.26	2.84	5.66
