# Supplementary material for: HPV-Positive and -Negative Cervical Cancers Are Immunologically Distinct
Source: J Clin Med. 2022 Aug 18;11(16):4825. doi: 10.3390/jcm11164825 (PMC9410291; doi:10.3390/jcm11164825)
Supplement: Supplementary file 1 [file jcm-11-04825-s001.zip › Table S2.xlsx]

## Sheet: Sheet1
	Table S2: Comparison of immune marker scores between cervical cancer with integrated or non-integrated HPV α9 .
	Immune Landscape Feature/Gene	α9 Integrated CESC		α9 Non-Integrated CESC		p-Value
		Median	SD	Median	SD
	Lymphocye Infiltration Signature	0.29	0.94	0.36	1.17	0.88
	CD19	9.9	37.23	5.03	113.03	0.717
	IL21R	69.04	128.52	60.85	235.97	0.962
	CD3D	121.76	245.42	135.93	606.74	0.714
	CD3E	281.27	449.43	289.72	960.86	0.698
	CD3G	20.14	40.7	22.08	74.51	0.821
	CD4	633.05	672	798.79	970.8	0.752
	CD8A	198.92	486.37	239.37	1166.29	0.617
	FOXP3	59.59	79.31	81.89	100.95	0.261
	CD137	14.24	20.61	12.16	32.57	0.769
	Th1	-469.52	482.45	-580.1	631.32	0.67
	Th2	601.91	385.74	518.31	546.14	0.24
	IFNG	9.89	38.71	11.63	105.8	0.601
	TNF	43.2	127.57	43.26	68.3	0.637
	GZMA	215.12	312.63	137.87	600.47	0.31
	GZMB	205.14	384.53	181.66	848.13	0.412
	GZMK	62.55	164.6	63.17	450.37	0.797
	PRF1	221.13	403.06	159.98	915.45	0.388
	PDL1	52.36	242.49	77.21	211.61	0.244
	IDO1	970.41	4036.51	1951.05	8733.12	0.0982
	BIN1	522.23	602.87	494.04	499.32	0.357
	CD96	118.15	175.2	123.82	364.6	0.596
	CTLA4	58.99	77.06	62.41	130.69	0.988
	LAG3	149.56	360.17	136.36	766.48	0.816
	PD1	46	86.14	60.21	156.97	0.642
	TIGIT	82.05	126.15	87.09	210.78	0.663
	TIM3	221.55	237.02	236.77	380.62	0.853
	CD39	775.94	312.9	699.77	324.67	0.642
	CD73	207.52	1041.81	102.49	485.98	0.0732
	KLRB1	41.3	56.06	49.58	90.06	0.313
	KLRC1	16.13	33.81	20.41	43.76	0.805
	SH2D1A	36.67	71.71	35.75	203.72	0.87
	KLRD1	26.27	63.06	21.19	162.2	0.955
	XCL2	18.87	26.07	14.26	53.09	0.495
	NCR1	1	3.38	1.39	10.8	0.692
	KIR3DL1	1.07	8.86	1.04	11.29	0.717
	SH2D2A	184.81	167.67	165.27	255.43	0.637
	SNV Neoantigen	38	104.86	33	92.03	0.92
	Indel Neoantigen	5	154.53	2	144.76	0.32
	CTA	2.02	0.81	2.03	0.61	0.17
	Nonsilent Mutation Rate	1.74	6.25	1.57	5.2	0.83
